# Supplementary material for: Mobile Health Interventions Across the Stroke Care Continuum: A Scoping Review
Source: J Clin Med. 2026 May 26;15(11):4121. doi: 10.3390/jcm15114121 (PMC13257689; doi:10.3390/jcm15114121)
Supplement: Supplementary file 1 [file jcm-15-04121-s001.zip]

Archive with 1 entries (1 files):
- jcm-4290181-supplementary.pdf
